# Supplementary material for: ﻿Two new acremonium-like species, Paragibellulopsissinensis sp. nov. and Phialoparvumsinense sp. nov. (Sordariomycetes, Ascomycota) from China
Source: MycoKeys. 2025 Jun 6;118:207–24. doi: 10.3897/mycokeys.118.155316 (PMC12166386; doi:10.3897/mycokeys.118.155316)
Supplement: XML Treatment for Paragibellulopsis sinensis [file mycokeys.118.155316-treatment1.xml]

<!DOCTYPE tp:taxon-treatment
  PUBLIC "-//TaxonX//DTD Taxonomic Treatment Publishing DTD v0 20100105//EN" "tax-treatment-NSO.dtd">
<tp:taxon-treatment xmlns:tp="http://www.plazi.org/taxpub"><tp:treatment-meta><kwd-group><label>Taxon classification</label><kwd>
                <named-content content-type="kingdom">Fungi</named-content>
              </kwd><kwd>
                <named-content content-type="order">Glomerellales</named-content>
              </kwd><kwd>
                <named-content content-type="family">Plectosphaerellaceae</named-content>
              </kwd></kwd-group><mixed-citation publication-type="journal"><person-group><name><surname>Pan</surname><given-names>Heng</given-names></name><name><surname>Tong</surname><given-names>Shuo-Qiu</given-names></name><name><surname>Chen</surname><given-names>Zeng</given-names></name><name><surname>Wu</surname><given-names>Yun-Jie</given-names></name><name><surname>Wang</surname><given-names>Yi</given-names></name><name><surname>Tao</surname><given-names>Gang</given-names></name><name><surname>Zhang</surname><given-names>Zhi-Yuan</given-names></name></person-group><article-title>﻿Two new acremonium-like species, <italic><tp:taxon-name><tp:taxon-name-part taxon-name-part-type="genus" reg="Paragibellulopsis">Paragibellulopsis</tp:taxon-name-part><tp:taxon-name-part taxon-name-part-type="species" reg="sinensis">sinensis</tp:taxon-name-part></tp:taxon-name></italic> sp. nov. and <italic><tp:taxon-name><tp:taxon-name-part taxon-name-part-type="genus" reg="Phialoparvum">Phialoparvum</tp:taxon-name-part><tp:taxon-name-part taxon-name-part-type="species" reg="sinense">sinense</tp:taxon-name-part></tp:taxon-name></italic> sp. nov. (<tp:taxon-name><tp:taxon-name-part taxon-name-part-type="class">Sordariomycetes</tp:taxon-name-part></tp:taxon-name>, <tp:taxon-name><tp:taxon-name-part taxon-name-part-type="phylum">Ascomycota</tp:taxon-name-part></tp:taxon-name>) from China</article-title><source>MycoKeys</source><day>06</day><month>06</month><year>2025</year><volume>118</volume><fpage>207</fpage><lpage>224</lpage><pub-id pub-id-type="doi">10.3897/mycokeys.118.155316</pub-id></mixed-citation></tp:treatment-meta><tp:nomenclature><label>﻿</label><tp:taxon-name>
              <object-id xmlns:xlink="http://www.w3.org/1999/xlink" content-type="arpha" xlink:type="simple">38546FBB-168A-5B47-B0C6-CA2C81D51B68</object-id>
              <tp:taxon-name-part taxon-name-part-type="genus" reg="Paragibellulopsis">Paragibellulopsis</tp:taxon-name-part>
              <tp:taxon-name-part taxon-name-part-type="species" reg="sinensis">sinensis</tp:taxon-name-part>
              <object-id xmlns:xlink="http://www.w3.org/1999/xlink" content-type="mycobank" xlink:type="simple">856667</object-id>
            </tp:taxon-name><tp:taxon-authority>H. Pan &amp; Zhi.Y. Zhang</tp:taxon-authority><tp:taxon-status xmlns:xlink="http://www.w3.org/1999/xlink" xlink:type="simple">sp. nov.</tp:taxon-status><xref ref-type="fig" rid="F2">Fig. 2</xref></tp:nomenclature><tp:treatment-sec sec-type="material" id="SECID0EBZBI"><title>Type.</title><p>China • Beijing, Xishan National Forest Park, <named-content xmlns:xlink="http://www.w3.org/1999/xlink" content-type="dwc:verbatimCoordinates" xlink:type="simple"><named-content content-type="geo-json" specific-use="{&#34;type&#34;:&#34;Point&#34;,&#34;coordinates&#34;:[116.200000,39.970000]}" id="NCID0EKZBI" xlink:type="simple">39.97°N, 116.20°E</named-content></named-content>, soil, 4 June 2024, Zhi-Yuan Zhang (holotype <abbrev xmlns:xlink="http://www.w3.org/1999/xlink" xlink:title="Fungarium" id="ABBRID0EPZBI" xlink:type="simple">HMAS</abbrev> 353383, dried culture; culture ex-type <named-content xmlns:xlink="http://www.w3.org/1999/xlink" content-type="dwc:institutional_code" xlink:title="China General Microbiological Culture Collection Center" xlink:href="http://grbio.org/institution/china-general-microbiological-culture-collection-center-chinese-academy-sciences" xlink:type="simple">CGMCC</named-content> 3.28460, <italic>ibid</italic>., ZY 24.001).</p></tp:treatment-sec><tp:treatment-sec sec-type="etymology" id="SECID0E1ZBI"><title>Etymology.</title><p>The epithet “sinensis” (Lat.) refers to China, where the species was collected.</p></tp:treatment-sec><tp:treatment-sec sec-type="description" id="SECID0EJ1BI"><title>Description.</title><p><bold><italic>Culture characteristics</italic></bold> (14 days at 25 °C): Colony on <abbrev xmlns:xlink="http://www.w3.org/1999/xlink" xlink:title="potato dextrose agar" id="ABBRID0EU1BI" xlink:type="simple">PDA</abbrev> 35–37 mm diam. white to grey, felty, margin ﬁmbriate; reverse: white to grey. Colony on <abbrev xmlns:xlink="http://www.w3.org/1999/xlink" xlink:title="oatmeal agar" id="ABBRID0EY1BI" xlink:type="simple">OA</abbrev> 44–46 mm diam. white to grey, flat, margin entire, aerial mycelia extremely sparse; reverse: white to grey. Colony on <abbrev xmlns:xlink="http://www.w3.org/1999/xlink" xlink:title="synthetic low-nutrient agar" id="ABBRID0E31BI" xlink:type="simple">SNA</abbrev> 25–30 mm diam. white, floccose, margin irregular; reverse: white.</p><p>Mycelium consisting of branched, septate, hyaline, and smooth-walled hyphae, 1–3 μm wide. <bold><italic>Conidiophores</italic></bold> arising from submerged or superﬁcial hyphae, erect or slanted, simple or poorly branched, often reduced to conidiogenous cells. <bold><italic>Conidiogenous cells</italic></bold> monophialidic, terminal, lateral, cylindrical, straight or curved, hyaline, smooth-walled, with funnel-shaped collarette and a distinct periclinal thickening at the conidiogenous locus, 20–39 μm long, 1.5–4 μm wide at the base. <bold><italic>Conidia</italic></bold> aggregated in small, slimy heads, hyaline, cylindrical with tapering ends, straight or slightly curved, smooth-walled, 1-celled, 5.5–9 × 2–2.5 μm (n = 50). <bold><italic>Chlamydospores</italic></bold> terminal, lateral, intercalary, single, or, in short, in chains, globose to ellipsoid, cylindrical, hyaline, smooth-walled, 6–10 × 5.5–7 μm (n = 50). <bold><italic>Sexual morph</italic></bold> unknown.</p><fig id="F2" position="float" orientation="portrait"><object-id xmlns:xlink="http://www.w3.org/1999/xlink" content-type="doi" xlink:type="simple">10.3897/mycokeys.118.155316.figure2</object-id><object-id xmlns:xlink="http://www.w3.org/1999/xlink" content-type="arpha" xlink:type="simple">74176623-EA6D-59DE-A3D3-50675D5AF8BD</object-id><label>Figure 2.</label><caption><p><italic><tp:taxon-name><tp:taxon-name-part taxon-name-part-type="genus" reg="Paragibellulopsis">Paragibellulopsis</tp:taxon-name-part><tp:taxon-name-part taxon-name-part-type="species" reg="sinensis">sinensis</tp:taxon-name-part></tp:taxon-name></italic> (from holotype <abbrev xmlns:xlink="http://www.w3.org/1999/xlink" xlink:title="Fungarium" id="ABBRID0EE3BI" xlink:type="simple">HMAS</abbrev> 353383) <bold>a–c</bold> upper and reverse views of cultures on <abbrev xmlns:xlink="http://www.w3.org/1999/xlink" xlink:title="potato dextrose agar" id="ABBRID0EK3BI" xlink:type="simple">PDA</abbrev>, <abbrev xmlns:xlink="http://www.w3.org/1999/xlink" xlink:title="oatmeal agar" id="ABBRID0EO3BI" xlink:type="simple">OA</abbrev>, and <abbrev xmlns:xlink="http://www.w3.org/1999/xlink" xlink:title="synthetic low-nutrient agar" id="ABBRID0ES3BI" xlink:type="simple">SNA</abbrev> after 14 days at 25 °C <bold>d–f</bold> conidiogenous cells <bold>g</bold> conidiophores <bold>h</bold> hyphal coil and conidiogenous cells <bold>i, m</bold> chlamydospores <bold>j, k</bold> conidia and chlamydospores <bold>l</bold> conidia. Scale bars: 10 μm (<bold>d–m</bold>).</p></caption><graphic xmlns:xlink="http://www.w3.org/1999/xlink" xlink:href="mycokeys-118-207-g002.jpg" position="float" orientation="portrait" xlink:type="simple" id="oo_1346764.jpg"><uri content-type="original_file" xlink:type="simple">https://binary.pensoft.net/fig/1346764</uri></graphic></fig></tp:treatment-sec><tp:treatment-sec sec-type="distribution" id="SECID0EJ4BI"><title>Geographical distribution.</title><p>Beijing, China.</p></tp:treatment-sec><tp:treatment-sec sec-type="material" id="SECID0EO4BI"><title>Additional material examined.</title><p>China • Beijing, Xishan National Forest Park, <named-content xmlns:xlink="http://www.w3.org/1999/xlink" content-type="dwc:verbatimCoordinates" xlink:type="simple"><named-content content-type="geo-json" specific-use="{&#34;type&#34;:&#34;Point&#34;,&#34;coordinates&#34;:[116.200000,39.970000]}" id="NCID0EX4BI" xlink:type="simple">39.97°N, 116.20°E</named-content></named-content>, soil, 4 June 2022, Xin Li, ZY 24.002.</p></tp:treatment-sec><tp:treatment-sec sec-type="notes" id="SECID0E34BI"><title>Notes.</title><p>Phylogenetic analysis showed that two new isolates (<named-content xmlns:xlink="http://www.w3.org/1999/xlink" content-type="dwc:institutional_code" xlink:title="China General Microbiological Culture Collection Center" xlink:href="http://grbio.org/institution/china-general-microbiological-culture-collection-center-chinese-academy-sciences" xlink:type="simple">CGMCC</named-content> 3.28460 and ZY 24.002) clustered in a single subclade with high supported value (100/1) and were nested in <italic><tp:taxon-name><tp:taxon-name-part taxon-name-part-type="genus" reg="Paragibellulopsis">Paragibellulopsis</tp:taxon-name-part></tp:taxon-name></italic><italic>s. str.</italic> (Fig. <xref ref-type="fig" rid="F1">1</xref>). Morphologically, <italic><tp:taxon-name><tp:taxon-name-part taxon-name-part-type="genus" reg="Paragibellulopsis">Pa.</tp:taxon-name-part><tp:taxon-name-part taxon-name-part-type="species" reg="sinensis">sinensis</tp:taxon-name-part></tp:taxon-name></italic> differs from <italic><tp:taxon-name><tp:taxon-name-part taxon-name-part-type="genus" reg="Paragibellulopsis">Pa.</tp:taxon-name-part><tp:taxon-name-part taxon-name-part-type="species" reg="chrysanthemi">chrysanthemi</tp:taxon-name-part></tp:taxon-name></italic> by its short conidiogenous cells (20–39 μm in <italic><tp:taxon-name><tp:taxon-name-part taxon-name-part-type="genus" reg="Paragibellulopsis">Pa.</tp:taxon-name-part><tp:taxon-name-part taxon-name-part-type="species" reg="sinensis">sinensis</tp:taxon-name-part></tp:taxon-name></italic> vs. 36–72 μm in <italic><tp:taxon-name><tp:taxon-name-part taxon-name-part-type="genus" reg="Paragibellulopsis">Pa.</tp:taxon-name-part><tp:taxon-name-part taxon-name-part-type="species" reg="chrysanthemi">chrysanthemi</tp:taxon-name-part></tp:taxon-name></italic>) and aseptate and smaller conidia (5.5–9 × 2–2.5 μm in <italic><tp:taxon-name><tp:taxon-name-part taxon-name-part-type="genus" reg="Paragibellulopsis">Pa.</tp:taxon-name-part><tp:taxon-name-part taxon-name-part-type="species" reg="sinensis">sinensis</tp:taxon-name-part></tp:taxon-name></italic> vs. 12.5–15.5 × 2.7–3.7 μm in <italic><tp:taxon-name><tp:taxon-name-part taxon-name-part-type="genus" reg="Paragibellulopsis">Pa.</tp:taxon-name-part><tp:taxon-name-part taxon-name-part-type="species" reg="chrysanthemi">chrysanthemi</tp:taxon-name-part></tp:taxon-name></italic>) (<xref ref-type="bibr" rid="B11">Hirooka et al. 2014</xref>). In addition, <italic><tp:taxon-name><tp:taxon-name-part taxon-name-part-type="genus" reg="Paragibellulopsis">Pa.</tp:taxon-name-part><tp:taxon-name-part taxon-name-part-type="species" reg="sinensis">sinensis</tp:taxon-name-part></tp:taxon-name></italic> can be distinguished from <italic><tp:taxon-name><tp:taxon-name-part taxon-name-part-type="genus" reg="Paragibellulopsis">Pa.</tp:taxon-name-part><tp:taxon-name-part taxon-name-part-type="species" reg="chrysanthemi">chrysanthemi</tp:taxon-name-part></tp:taxon-name></italic> by their low sequence similarities. In a comparison of <abbrev xmlns:xlink="http://www.w3.org/1999/xlink" xlink:title="internal transcribed spacers" id="ABBRID0EQBCI" xlink:type="simple">ITS</abbrev>, <abbrev xmlns:xlink="http://www.w3.org/1999/xlink" xlink:title="large subunit rDNA" id="ABBRID0EUBCI" xlink:type="simple">LSU</abbrev>, and <italic><abbrev xmlns:xlink="http://www.w3.org/1999/xlink" xlink:title="transcription elongation factor 1-alpha gene region" id="ABBRID0EZBCI" xlink:type="simple">tef-1α</abbrev></italic> nucleotides, <italic><tp:taxon-name><tp:taxon-name-part taxon-name-part-type="genus" reg="Paragibellulopsis">Pa.</tp:taxon-name-part><tp:taxon-name-part taxon-name-part-type="species" reg="sinensis">sinensis</tp:taxon-name-part></tp:taxon-name></italic> (ex-type <named-content xmlns:xlink="http://www.w3.org/1999/xlink" content-type="dwc:institutional_code" xlink:title="China General Microbiological Culture Collection Center" xlink:href="http://grbio.org/institution/china-general-microbiological-culture-collection-center-chinese-academy-sciences" xlink:type="simple">CGMCC</named-content> 3.28460) has 97.2%, 98.5%, and 98.8% similarity in <abbrev xmlns:xlink="http://www.w3.org/1999/xlink" xlink:title="internal transcribed spacers" id="ABBRID0ENCCI" xlink:type="simple">ITS</abbrev> (467/480 bp, four gaps), <abbrev xmlns:xlink="http://www.w3.org/1999/xlink" xlink:title="large subunit rDNA" id="ABBRID0ERCCI" xlink:type="simple">LSU</abbrev> (557/565 bp, no gap), and <italic><abbrev xmlns:xlink="http://www.w3.org/1999/xlink" xlink:title="transcription elongation factor 1-alpha gene region" id="ABBRID0EWCCI" xlink:type="simple">tef-1α</abbrev></italic> (432/437 bp, no gap), which is different from <italic><tp:taxon-name><tp:taxon-name-part taxon-name-part-type="genus" reg="Paragibellulopsis">Pa.</tp:taxon-name-part><tp:taxon-name-part taxon-name-part-type="species" reg="bifurcatum">bifurcatum</tp:taxon-name-part></tp:taxon-name></italic> (ex-type <abbrev xmlns:xlink="http://www.w3.org/1999/xlink" content-type="institution" xlink:title="Ministry of Agriculture, Forestry and Fisheries, Ibaraki, Japan" id="ABBRID0EFDCI" xlink:type="simple">MAFF</abbrev> 242621).</p></tp:treatment-sec><tp:treatment-sec><!--Section generated to contain objects referenced in tp:taxon-treatment.--><fig id="F1" position="float" orientation="portrait"><object-id xmlns:xlink="http://www.w3.org/1999/xlink" content-type="doi" xlink:type="simple">10.3897/mycokeys.118.155316.figure1</object-id><object-id xmlns:xlink="http://www.w3.org/1999/xlink" content-type="arpha" xlink:type="simple">08E0F437-5608-5304-A10C-0F9A0FB66A6E</object-id><label>Figure 1.</label><caption><p>Phylogenetic tree inferred from a maximum likelihood analysis based on a concatenated alignment of <abbrev xmlns:xlink="http://www.w3.org/1999/xlink" xlink:title="internal transcribed spacers" id="ABBRID0ESVBI" xlink:type="simple">ITS</abbrev>, <abbrev xmlns:xlink="http://www.w3.org/1999/xlink" xlink:title="large subunit rDNA" id="ABBRID0EWVBI" xlink:type="simple">LSU</abbrev>, <italic><abbrev xmlns:xlink="http://www.w3.org/1999/xlink" xlink:title="RNA polymerase II subunit" id="ABBRID0E2VBI" xlink:type="simple">rpb2</abbrev></italic>, and <italic><abbrev xmlns:xlink="http://www.w3.org/1999/xlink" xlink:title="transcription elongation factor 1-alpha gene region" id="ABBRID0EAWBI" xlink:type="simple">tef-1α</abbrev></italic> sequences of 63 strains representing plectosphaerellaceous fungi and outgroups. The ML bootstrap support values (MLBS) above 70% and Bayesian posterior probabilities (BPP) above 0.70 are given at the nodes (MLBS/BPP). Strains with special status are indicated with a superscript letter after the accession number (T: ex-type, <abbrev xmlns:xlink="http://www.w3.org/1999/xlink" xlink:title="Ex-epitype" id="ABBRID0EJWBI" xlink:type="simple">ET</abbrev>: ex-epitype, <abbrev xmlns:xlink="http://www.w3.org/1999/xlink" xlink:title="Ex-isotype" id="ABBRID0ENWBI" xlink:type="simple">IT</abbrev>: ex-isotype, <abbrev xmlns:xlink="http://www.w3.org/1999/xlink" xlink:title="Ex-neotype" id="ABBRID0ERWBI" xlink:type="simple">NT</abbrev>: ex-neotype). The new species are printed in blue font. The tree is rooted to <italic><tp:taxon-name><tp:taxon-name-part taxon-name-part-type="genus" reg="Monilochaetes">Monilochaetes</tp:taxon-name-part><tp:taxon-name-part taxon-name-part-type="species" reg="infuscans">infuscans</tp:taxon-name-part></tp:taxon-name></italic><named-content xmlns:xlink="http://www.w3.org/1999/xlink" content-type="dwc:institutional_code" xlink:title="Westerdijk Fungal Biodiversity Institute, Utrecht, Netherlands" xlink:href="http://grbio.org/institution/centraalbureau-voor-schimmelcultures-cbs-fungal-biodiversity-centre" xlink:type="simple">CBS</named-content> 869.66 and <named-content xmlns:xlink="http://www.w3.org/1999/xlink" content-type="dwc:institutional_code" xlink:title="Westerdijk Fungal Biodiversity Institute, Utrecht, Netherlands" xlink:href="http://grbio.org/institution/centraalbureau-voor-schimmelcultures-cbs-fungal-biodiversity-centre" xlink:type="simple">CBS</named-content> 379.77.</p></caption><graphic xmlns:xlink="http://www.w3.org/1999/xlink" xlink:href="mycokeys-118-207-g001.jpg" position="float" orientation="portrait" xlink:type="simple" id="oo_1346763.jpg"><uri content-type="original_file" xlink:type="simple">https://binary.pensoft.net/fig/1346763</uri></graphic></fig></tp:treatment-sec><ref-list><ref id="B11"><mixed-citation xmlns:xlink="http://www.w3.org/1999/xlink" xlink:type="simple"><person-group><name name-style="western"><surname>Hirooka</surname><given-names>Y</given-names></name><name name-style="western"><surname>Kawaradani</surname><given-names>M</given-names></name><name name-style="western"><surname>Sato</surname><given-names>T</given-names></name></person-group> (<year>2014</year>) <article-title>Description of <italic><tp:taxon-name><tp:taxon-name-part taxon-name-part-type="genus">Gibellulopsis</tp:taxon-name-part><tp:taxon-name-part taxon-name-part-type="species">chrysanthemi</tp:taxon-name-part></tp:taxon-name></italic> sp. nov. from leaves of garland chrysanthemum.</article-title><source>Mycological Progress</source><volume>13</volume>: <fpage>13</fpage>–<lpage>19</lpage>. <ext-link xlink:href="10.1007/s11557-012-0887-x" ext-link-type="doi" xlink:type="simple">https://doi.org/10.1007/s11557-012-0887-x</ext-link></mixed-citation></ref></ref-list></tp:taxon-treatment>
