# Supplementary material for: ﻿Two new acremonium-like species, Paragibellulopsissinensis sp. nov. and Phialoparvumsinense sp. nov. (Sordariomycetes, Ascomycota) from China
Source: MycoKeys. 2025 Jun 6;118:207–24. doi: 10.3897/mycokeys.118.155316 (PMC12166386; doi:10.3897/mycokeys.118.155316)
Supplement: XML Treatment for Phialoparvum sinense [file mycokeys.118.155316-treatment2.xml]

<!DOCTYPE tp:taxon-treatment
  PUBLIC "-//TaxonX//DTD Taxonomic Treatment Publishing DTD v0 20100105//EN" "tax-treatment-NSO.dtd">
<tp:taxon-treatment xmlns:tp="http://www.plazi.org/taxpub"><tp:treatment-meta><kwd-group><label>Taxon classification</label><kwd>
                <named-content content-type="kingdom">Fungi</named-content>
              </kwd><kwd>
                <named-content content-type="order">Glomerellales</named-content>
              </kwd><kwd>
                <named-content content-type="family">Plectosphaerellaceae</named-content>
              </kwd></kwd-group><mixed-citation publication-type="journal"><person-group><name><surname>Pan</surname><given-names>Heng</given-names></name><name><surname>Tong</surname><given-names>Shuo-Qiu</given-names></name><name><surname>Chen</surname><given-names>Zeng</given-names></name><name><surname>Wu</surname><given-names>Yun-Jie</given-names></name><name><surname>Wang</surname><given-names>Yi</given-names></name><name><surname>Tao</surname><given-names>Gang</given-names></name><name><surname>Zhang</surname><given-names>Zhi-Yuan</given-names></name></person-group><article-title>﻿Two new acremonium-like species, <italic><tp:taxon-name><tp:taxon-name-part taxon-name-part-type="genus" reg="Paragibellulopsis">Paragibellulopsis</tp:taxon-name-part><tp:taxon-name-part taxon-name-part-type="species" reg="sinensis">sinensis</tp:taxon-name-part></tp:taxon-name></italic> sp. nov. and <italic><tp:taxon-name><tp:taxon-name-part taxon-name-part-type="genus" reg="Phialoparvum">Phialoparvum</tp:taxon-name-part><tp:taxon-name-part taxon-name-part-type="species" reg="sinense">sinense</tp:taxon-name-part></tp:taxon-name></italic> sp. nov. (<tp:taxon-name><tp:taxon-name-part taxon-name-part-type="class">Sordariomycetes</tp:taxon-name-part></tp:taxon-name>, <tp:taxon-name><tp:taxon-name-part taxon-name-part-type="phylum">Ascomycota</tp:taxon-name-part></tp:taxon-name>) from China</article-title><source>MycoKeys</source><day>06</day><month>06</month><year>2025</year><volume>118</volume><fpage>207</fpage><lpage>224</lpage><pub-id pub-id-type="doi">10.3897/mycokeys.118.155316</pub-id></mixed-citation></tp:treatment-meta><tp:nomenclature><label>﻿</label><tp:taxon-name>
              <object-id xmlns:xlink="http://www.w3.org/1999/xlink" content-type="arpha" xlink:type="simple">76E2BCDA-D5FF-59BE-BCDB-4A2B06C6A042</object-id>
              <tp:taxon-name-part taxon-name-part-type="genus" reg="Phialoparvum">Phialoparvum</tp:taxon-name-part>
              <tp:taxon-name-part taxon-name-part-type="species" reg="sinense">sinense</tp:taxon-name-part>
              <object-id xmlns:xlink="http://www.w3.org/1999/xlink" content-type="mycobank" xlink:type="simple">853675</object-id>
            </tp:taxon-name><tp:taxon-authority>H. Pan &amp; Zhi.Y. Zhang</tp:taxon-authority><tp:taxon-status xmlns:xlink="http://www.w3.org/1999/xlink" xlink:type="simple">sp. nov.</tp:taxon-status><xref ref-type="fig" rid="F3">Fig. 3</xref></tp:nomenclature><tp:treatment-sec sec-type="material" id="SECID0EYECI"><title>Type.</title><p>China • Guizhou Province, Guiyang City, Xiuwen County, Zhazuo Town, Guizhou Wildlife Park, <named-content xmlns:xlink="http://www.w3.org/1999/xlink" content-type="dwc:verbatimCoordinates" xlink:type="simple"><named-content content-type="geo-json" specific-use="{&#34;type&#34;:&#34;Point&#34;,&#34;coordinates&#34;:[106.690000,26.850000]}" id="NCID0EBFCI" xlink:type="simple">26.85°N, 106.69°E</named-content></named-content>, soil, 25 May 2022, Zhi-Yuan Zhang (holotype <abbrev xmlns:xlink="http://www.w3.org/1999/xlink" xlink:title="Fungarium" id="ABBRID0EGFCI" xlink:type="simple">HMAS</abbrev> 353384, dried culture; culture ex-type <named-content xmlns:xlink="http://www.w3.org/1999/xlink" content-type="dwc:institutional_code" xlink:title="China General Microbiological Culture Collection Center" xlink:href="http://grbio.org/institution/china-general-microbiological-culture-collection-center-chinese-academy-sciences" xlink:type="simple">CGMCC</named-content> 3.27537, <italic>ibid</italic>., ZY 22.078).</p></tp:treatment-sec><tp:treatment-sec sec-type="etymology" id="SECID0ERFCI"><title>Etymology.</title><p>The epithet “<italic>sinense</italic>” (Lat.) refers to China, where the species was collected.</p></tp:treatment-sec><tp:treatment-sec sec-type="description" id="SECID0EBGCI"><title>Description.</title><p><bold><italic>Culture characteristics</italic></bold> (14 days at 25 °C): Colony on <abbrev xmlns:xlink="http://www.w3.org/1999/xlink" xlink:title="potato dextrose agar" id="ABBRID0EMGCI" xlink:type="simple">PDA</abbrev> 67–69 mm diam. white aluminum to grey-white from center to margin, flocculent, subcircular, margin regular; reverse: tele grey to grey-white from center to margin. Colony on <abbrev xmlns:xlink="http://www.w3.org/1999/xlink" xlink:title="oatmeal agar" id="ABBRID0EQGCI" xlink:type="simple">OA</abbrev> 58–60 mm diam. white, flocculent, subcircular, margin regular; reverse: white. Colony on <abbrev xmlns:xlink="http://www.w3.org/1999/xlink" xlink:title="synthetic low-nutrient agar" id="ABBRID0EUGCI" xlink:type="simple">SNA</abbrev> 25–27 mm diam. white, flattened, hyphae sparse; reverse: white.</p><p>Mycelium consisting of branched, septate, hyaline, and smooth-walled hyphae, 1–3 μm wide. <bold><italic>Conidiophores</italic></bold> solitary, erect, arising directly from vegetative hyphae or ropes of hyphae, unbranched or poorly branched. <bold><italic>Phialides</italic></bold> lateral, terminal, subulate, hyaline, smooth-walled, 8.5–50.5 × 1–3 μm, with cylindrical collarette and conspicuous periclinal thickening at the conidiogenous locus; adelophialides sometimes present, up to 4 μm long; polyphialides with two conidiogenous loci are occasionally present. <bold><italic>Conidia</italic></bold> arranged in slimy heads, obovate with slightly obtuse base, sometimes cylindrical with slightly obtuse base, 1-celled, hyaline, smooth-walled, 2–6.5 × 1–3 μm (av. 4.5 × 2, n = 50). <bold><italic>Sexual morph</italic></bold> undetermined.</p><fig id="F3" position="float" orientation="portrait"><object-id xmlns:xlink="http://www.w3.org/1999/xlink" content-type="doi" xlink:type="simple">10.3897/mycokeys.118.155316.figure3</object-id><object-id xmlns:xlink="http://www.w3.org/1999/xlink" content-type="arpha" xlink:type="simple">77131795-63E7-518A-9F3C-F571AB93F7F3</object-id><label>Figure 3.</label><caption><p><italic><tp:taxon-name><tp:taxon-name-part taxon-name-part-type="genus" reg="Phialoparvum">Phialoparvum</tp:taxon-name-part><tp:taxon-name-part taxon-name-part-type="species" reg="sinense">sinense</tp:taxon-name-part></tp:taxon-name></italic> (from holotype <abbrev xmlns:xlink="http://www.w3.org/1999/xlink" xlink:title="Fungarium" id="ABBRID0EZHCI" xlink:type="simple">HMAS</abbrev> 353384) <bold>a–c</bold> upper and reverse views of cultures on <abbrev xmlns:xlink="http://www.w3.org/1999/xlink" xlink:title="potato dextrose agar" id="ABBRID0E6HCI" xlink:type="simple">PDA</abbrev>, <abbrev xmlns:xlink="http://www.w3.org/1999/xlink" xlink:title="oatmeal agar" id="ABBRID0EDICI" xlink:type="simple">OA</abbrev>, and <abbrev xmlns:xlink="http://www.w3.org/1999/xlink" xlink:title="synthetic low-nutrient agar" id="ABBRID0EHICI" xlink:type="simple">SNA</abbrev> after 14 days at 25 °C <bold>d, e</bold> monophialides and conidia <bold>f</bold> adelophialides and conidia <bold>g, h</bold> polyphialide and conidium. Scale bars: 10 μm (<bold>d–h</bold>).</p></caption><graphic xmlns:xlink="http://www.w3.org/1999/xlink" xlink:href="mycokeys-118-207-g003.jpg" position="float" orientation="portrait" xlink:type="simple" id="oo_1346765.jpg"><uri content-type="original_file" xlink:type="simple">https://binary.pensoft.net/fig/1346765</uri></graphic></fig></tp:treatment-sec><tp:treatment-sec sec-type="distribution" id="SECID0EYICI"><title>Geographical distribution.</title><p>Guizhou Province, China.</p></tp:treatment-sec><tp:treatment-sec sec-type="material" id="SECID0E4ICI"><title>Additional material examined.</title><p>China • Guizhou Province, Guiyang City, Xiuwen County, Zhazuo Town, Guizhou Wildlife Park, <named-content xmlns:xlink="http://www.w3.org/1999/xlink" content-type="dwc:verbatimCoordinates" xlink:type="simple"><named-content content-type="geo-json" specific-use="{&#34;type&#34;:&#34;Point&#34;,&#34;coordinates&#34;:[106.690000,26.850000]}" id="NCID0EGJCI" xlink:type="simple">26.85°N, 106.69°E</named-content></named-content>, soil, 25 May 2022, Z.Y. Zhang, ZY 22.079, <italic>ibid</italic>., ZY 22.080, and ZY 22.081.</p></tp:treatment-sec><tp:treatment-sec sec-type="notes" id="SECID0ENJCI"><title>Notes.</title><p>Phylogenetic analysis showed that four new isolates (<named-content xmlns:xlink="http://www.w3.org/1999/xlink" content-type="dwc:institutional_code" xlink:title="China General Microbiological Culture Collection Center" xlink:href="http://grbio.org/institution/china-general-microbiological-culture-collection-center-chinese-academy-sciences" xlink:type="simple">CGMCC</named-content> 3.27537, ZY 22.079, ZY 22.080, and ZY 22.081) clustered in a single subclade with high support values (100/1) and were nested in <italic><tp:taxon-name><tp:taxon-name-part taxon-name-part-type="genus" reg="Phialoparvum">Phialoparvum</tp:taxon-name-part></tp:taxon-name></italic><italic>s. str.</italic> (Fig. <xref ref-type="fig" rid="F1">1</xref>). Morphologically, <italic><tp:taxon-name><tp:taxon-name-part taxon-name-part-type="genus" reg="Phialoparvum">Ph.</tp:taxon-name-part><tp:taxon-name-part taxon-name-part-type="species" reg="sinense">sinense</tp:taxon-name-part></tp:taxon-name></italic> differs from other species in the genus <italic><tp:taxon-name><tp:taxon-name-part taxon-name-part-type="genus" reg="Phialoparvum">Phialoparvum</tp:taxon-name-part></tp:taxon-name></italic> in that it produces obovate conidia and longer phialides (<xref ref-type="bibr" rid="B9">Giraldo and Crous 2019</xref>; <xref ref-type="bibr" rid="B10">Giraldo et al. 2019</xref>). In addition, they can be distinguished by their low sequence similarities. In a comparison of <abbrev xmlns:xlink="http://www.w3.org/1999/xlink" xlink:title="internal transcribed spacers" id="ABBRID0E6KCI" xlink:type="simple">ITS</abbrev>, <abbrev xmlns:xlink="http://www.w3.org/1999/xlink" xlink:title="large subunit rDNA" id="ABBRID0EDLCI" xlink:type="simple">LSU</abbrev>, <italic><abbrev xmlns:xlink="http://www.w3.org/1999/xlink" xlink:title="RNA polymerase II subunit" id="ABBRID0EILCI" xlink:type="simple">rpb2</abbrev></italic>, and <italic><abbrev xmlns:xlink="http://www.w3.org/1999/xlink" xlink:title="transcription elongation factor 1-alpha gene region" id="ABBRID0ENLCI" xlink:type="simple">tef-1α</abbrev></italic> nucleotides, <italic><tp:taxon-name><tp:taxon-name-part taxon-name-part-type="genus" reg="Phialoparvum">Ph.</tp:taxon-name-part><tp:taxon-name-part taxon-name-part-type="species" reg="sinense">sinense</tp:taxon-name-part></tp:taxon-name></italic> (ex-type <named-content xmlns:xlink="http://www.w3.org/1999/xlink" content-type="dwc:institutional_code" xlink:title="China General Microbiological Culture Collection Center" xlink:href="http://grbio.org/institution/china-general-microbiological-culture-collection-center-chinese-academy-sciences" xlink:type="simple">CGMCC</named-content> 3.27537) has 95.3%, 97.2%, 93.5%, and 96.3% similarity in <abbrev xmlns:xlink="http://www.w3.org/1999/xlink" xlink:title="internal transcribed spacers" id="ABBRID0EBMCI" xlink:type="simple">ITS</abbrev> (469/492 bp, seven gaps), <abbrev xmlns:xlink="http://www.w3.org/1999/xlink" xlink:title="large subunit rDNA" id="ABBRID0EFMCI" xlink:type="simple">LSU</abbrev> (773/795 bp, four gaps), <italic><abbrev xmlns:xlink="http://www.w3.org/1999/xlink" xlink:title="RNA polymerase II subunit" id="ABBRID0EKMCI" xlink:type="simple">rpb2</abbrev></italic> (262/280 bp, no gap), and <italic><abbrev xmlns:xlink="http://www.w3.org/1999/xlink" xlink:title="transcription elongation factor 1-alpha gene region" id="ABBRID0EPMCI" xlink:type="simple">tef-1α</abbrev></italic> (758/787 bp, no gap), which is different from <italic><tp:taxon-name><tp:taxon-name-part taxon-name-part-type="genus" reg="Phialoparvum">Ph.</tp:taxon-name-part><tp:taxon-name-part taxon-name-part-type="species" reg="bifurcatum">bifurcatum</tp:taxon-name-part></tp:taxon-name></italic> (ex-type <named-content xmlns:xlink="http://www.w3.org/1999/xlink" content-type="dwc:institutional_code" xlink:title="Westerdijk Fungal Biodiversity Institute, Utrecht, Netherlands" xlink:href="http://grbio.org/institution/centraalbureau-voor-schimmelcultures-cbs-fungal-biodiversity-centre" xlink:type="simple">CBS</named-content> 299.70B). In a comparison of <abbrev xmlns:xlink="http://www.w3.org/1999/xlink" xlink:title="internal transcribed spacers" id="ABBRID0EDNCI" xlink:type="simple">ITS</abbrev>, <abbrev xmlns:xlink="http://www.w3.org/1999/xlink" xlink:title="large subunit rDNA" id="ABBRID0EHNCI" xlink:type="simple">LSU</abbrev>, and <italic><abbrev xmlns:xlink="http://www.w3.org/1999/xlink" xlink:title="RNA polymerase II subunit" id="ABBRID0EMNCI" xlink:type="simple">rpb2</abbrev></italic> nucleotides, <italic><tp:taxon-name><tp:taxon-name-part taxon-name-part-type="genus" reg="Phialoparvum">Ph.</tp:taxon-name-part><tp:taxon-name-part taxon-name-part-type="species" reg="sinense">sinense</tp:taxon-name-part></tp:taxon-name></italic> (<named-content xmlns:xlink="http://www.w3.org/1999/xlink" content-type="dwc:institutional_code" xlink:title="China General Microbiological Culture Collection Center" xlink:href="http://grbio.org/institution/china-general-microbiological-culture-collection-center-chinese-academy-sciences" xlink:type="simple">CGMCC</named-content> 3.27537) has 96.5%, 98.1%, and 91.9% similarity in <abbrev xmlns:xlink="http://www.w3.org/1999/xlink" xlink:title="internal transcribed spacers" id="ABBRID0EAOCI" xlink:type="simple">ITS</abbrev> (453/469 bp, four gaps), <abbrev xmlns:xlink="http://www.w3.org/1999/xlink" xlink:title="large subunit rDNA" id="ABBRID0EEOCI" xlink:type="simple">LSU</abbrev> (778/793 bp, no gap), and <italic><abbrev xmlns:xlink="http://www.w3.org/1999/xlink" xlink:title="RNA polymerase II subunit" id="ABBRID0EJOCI" xlink:type="simple">rpb2</abbrev></italic> (751/817 bp, no gap), which is different from <italic><tp:taxon-name><tp:taxon-name-part taxon-name-part-type="genus" reg="Phialoparvum">Ph.</tp:taxon-name-part><tp:taxon-name-part taxon-name-part-type="species" reg="maaspleinense">maaspleinense</tp:taxon-name-part></tp:taxon-name></italic> (ex-type <named-content xmlns:xlink="http://www.w3.org/1999/xlink" content-type="dwc:institutional_code" xlink:title="Westerdijk Fungal Biodiversity Institute, Utrecht, Netherlands" xlink:href="http://grbio.org/institution/centraalbureau-voor-schimmelcultures-cbs-fungal-biodiversity-centre" xlink:type="simple">CBS</named-content> 145321). In a comparison of <abbrev xmlns:xlink="http://www.w3.org/1999/xlink" xlink:title="internal transcribed spacers" id="ABBRID0E4OCI" xlink:type="simple">ITS</abbrev>, <abbrev xmlns:xlink="http://www.w3.org/1999/xlink" xlink:title="large subunit rDNA" id="ABBRID0EBPCI" xlink:type="simple">LSU</abbrev>, and <italic><abbrev xmlns:xlink="http://www.w3.org/1999/xlink" xlink:title="RNA polymerase II subunit" id="ABBRID0EGPCI" xlink:type="simple">rpb2</abbrev></italic> nucleotides, <italic><tp:taxon-name><tp:taxon-name-part taxon-name-part-type="genus" reg="Phialoparvum">Ph.</tp:taxon-name-part><tp:taxon-name-part taxon-name-part-type="species" reg="sinense">sinense</tp:taxon-name-part></tp:taxon-name></italic> (<named-content xmlns:xlink="http://www.w3.org/1999/xlink" content-type="dwc:institutional_code" xlink:title="China General Microbiological Culture Collection Center" xlink:href="http://grbio.org/institution/china-general-microbiological-culture-collection-center-chinese-academy-sciences" xlink:type="simple">CGMCC</named-content> 3.27537) has 96.6%, 98.3%, and 92.7% similarity in <abbrev xmlns:xlink="http://www.w3.org/1999/xlink" xlink:title="internal transcribed spacers" id="ABBRID0E1PCI" xlink:type="simple">ITS</abbrev> (483/500 bp, five gaps), <abbrev xmlns:xlink="http://www.w3.org/1999/xlink" xlink:title="large subunit rDNA" id="ABBRID0E5PCI" xlink:type="simple">LSU</abbrev> (780/793 bp, no gap), and <italic><abbrev xmlns:xlink="http://www.w3.org/1999/xlink" xlink:title="RNA polymerase II subunit" id="ABBRID0EDQCI" xlink:type="simple">rpb2</abbrev></italic> (694/748 bp, no gap), which is different from <italic><tp:taxon-name><tp:taxon-name-part taxon-name-part-type="genus" reg="Phialoparvum">Ph.</tp:taxon-name-part><tp:taxon-name-part taxon-name-part-type="species" reg="rietveltiae">rietveltiae</tp:taxon-name-part></tp:taxon-name></italic> (ex-type <named-content xmlns:xlink="http://www.w3.org/1999/xlink" content-type="dwc:institutional_code" xlink:title="Westerdijk Fungal Biodiversity Institute, Utrecht, Netherlands" xlink:href="http://grbio.org/institution/centraalbureau-voor-schimmelcultures-cbs-fungal-biodiversity-centre" xlink:type="simple">CBS</named-content> 145322).</p></tp:treatment-sec><tp:treatment-sec><!--Section generated to contain objects referenced in tp:taxon-treatment.--><fig id="F1" position="float" orientation="portrait"><object-id xmlns:xlink="http://www.w3.org/1999/xlink" content-type="doi" xlink:type="simple">10.3897/mycokeys.118.155316.figure1</object-id><object-id xmlns:xlink="http://www.w3.org/1999/xlink" content-type="arpha" xlink:type="simple">08E0F437-5608-5304-A10C-0F9A0FB66A6E</object-id><label>Figure 1.</label><caption><p>Phylogenetic tree inferred from a maximum likelihood analysis based on a concatenated alignment of <abbrev xmlns:xlink="http://www.w3.org/1999/xlink" xlink:title="internal transcribed spacers" id="ABBRID0ESVBI" xlink:type="simple">ITS</abbrev>, <abbrev xmlns:xlink="http://www.w3.org/1999/xlink" xlink:title="large subunit rDNA" id="ABBRID0EWVBI" xlink:type="simple">LSU</abbrev>, <italic><abbrev xmlns:xlink="http://www.w3.org/1999/xlink" xlink:title="RNA polymerase II subunit" id="ABBRID0E2VBI" xlink:type="simple">rpb2</abbrev></italic>, and <italic><abbrev xmlns:xlink="http://www.w3.org/1999/xlink" xlink:title="transcription elongation factor 1-alpha gene region" id="ABBRID0EAWBI" xlink:type="simple">tef-1α</abbrev></italic> sequences of 63 strains representing plectosphaerellaceous fungi and outgroups. The ML bootstrap support values (MLBS) above 70% and Bayesian posterior probabilities (BPP) above 0.70 are given at the nodes (MLBS/BPP). Strains with special status are indicated with a superscript letter after the accession number (T: ex-type, <abbrev xmlns:xlink="http://www.w3.org/1999/xlink" xlink:title="Ex-epitype" id="ABBRID0EJWBI" xlink:type="simple">ET</abbrev>: ex-epitype, <abbrev xmlns:xlink="http://www.w3.org/1999/xlink" xlink:title="Ex-isotype" id="ABBRID0ENWBI" xlink:type="simple">IT</abbrev>: ex-isotype, <abbrev xmlns:xlink="http://www.w3.org/1999/xlink" xlink:title="Ex-neotype" id="ABBRID0ERWBI" xlink:type="simple">NT</abbrev>: ex-neotype). The new species are printed in blue font. The tree is rooted to <italic><tp:taxon-name><tp:taxon-name-part taxon-name-part-type="genus" reg="Monilochaetes">Monilochaetes</tp:taxon-name-part><tp:taxon-name-part taxon-name-part-type="species" reg="infuscans">infuscans</tp:taxon-name-part></tp:taxon-name></italic><named-content xmlns:xlink="http://www.w3.org/1999/xlink" content-type="dwc:institutional_code" xlink:title="Westerdijk Fungal Biodiversity Institute, Utrecht, Netherlands" xlink:href="http://grbio.org/institution/centraalbureau-voor-schimmelcultures-cbs-fungal-biodiversity-centre" xlink:type="simple">CBS</named-content> 869.66 and <named-content xmlns:xlink="http://www.w3.org/1999/xlink" content-type="dwc:institutional_code" xlink:title="Westerdijk Fungal Biodiversity Institute, Utrecht, Netherlands" xlink:href="http://grbio.org/institution/centraalbureau-voor-schimmelcultures-cbs-fungal-biodiversity-centre" xlink:type="simple">CBS</named-content> 379.77.</p></caption><graphic xmlns:xlink="http://www.w3.org/1999/xlink" xlink:href="mycokeys-118-207-g001.jpg" position="float" orientation="portrait" xlink:type="simple" id="oo_1346763.jpg"><uri content-type="original_file" xlink:type="simple">https://binary.pensoft.net/fig/1346763</uri></graphic></fig></tp:treatment-sec><ref-list><ref id="B9"><mixed-citation xmlns:xlink="http://www.w3.org/1999/xlink" xlink:type="simple"><person-group><name name-style="western"><surname>Giraldo</surname><given-names>A</given-names></name><name name-style="western"><surname>Crous</surname><given-names>PW</given-names></name></person-group> (<year>2019</year>) <article-title>Inside <tp:taxon-name><tp:taxon-name-part taxon-name-part-type="family">Plectosphaerellaceae</tp:taxon-name-part></tp:taxon-name>.</article-title><source>Studies in Mycology</source><volume>92</volume>(<issue>1</issue>): <fpage>227</fpage>–<lpage>286</lpage>. <ext-link xlink:href="10.1016/j.simyco.2018.10.005" ext-link-type="doi" xlink:type="simple">https://doi.org/10.1016/j.simyco.2018.10.005</ext-link></mixed-citation></ref><ref id="B10"><mixed-citation xmlns:xlink="http://www.w3.org/1999/xlink" xlink:type="simple"><person-group><name name-style="western"><surname>Giraldo</surname><given-names>A</given-names></name><name name-style="western"><surname>Hernández-Restrepo</surname><given-names>M</given-names></name><name name-style="western"><surname>Crous</surname><given-names>PW</given-names></name></person-group> (<year>2019</year>) <article-title>New plectosphaerellaceous species from dutch garden soil.</article-title><source>Mycological Progress</source><volume>18</volume>(<issue>9</issue>): <fpage>1135</fpage>–<lpage>1154</lpage>. <ext-link xlink:href="10.1007/s11557-019-01511-4" ext-link-type="doi" xlink:type="simple">https://doi.org/10.1007/s11557-019-01511-4</ext-link></mixed-citation></ref></ref-list></tp:taxon-treatment>
